# Supplementary material for: Impacts of neonicotinoid seed treatments on soil-dwelling pest populations and agronomic parameters in corn and soybean in Quebec (Canada)
Source: PLoS One. 2020 Feb 26;15(2):e0229136. doi: 10.1371/journal.pone.0229136 (PMC7043745; doi:10.1371/journal.pone.0229136)
Supplement: S1 Table — Fertilization: Organic fertilization involves the use of manure, but unspecified. (CSV) [file pone.0229136.s001.csv]

Crop	SITE	Year	Area	City	Corn heat unit	LATITUDE	LONGITUDE	Soil texture	% organic matter	Soil Tillage	Previous crop	Number of year in forage crop	Fertilization
Corn	101	2012	Montérégie Ouest	St-Isidore	2850	45,31051	-73,65292	Clay loam	4,9	Conventional	Grassland	5	Mineral
	102	2012	Montérégie Est	St-Mathieu-de-Beloeil	2850	45,58700	-73,25405	Clay	4,0	No-Till	Soybean	0	Mineral
	103	2012	Montérégie Est	St-Dominique	2850	45,53415	-72,81212	Clay loam	3,3	Reduced tillage	Soybean	0	Organic
	104	2012	Montérégie Ouest	St-Édouard-de-Napierville	2850	45,20512	-73,52150	Sandy loam	4,5	Conventional	Grassland	> 1	Mineral
	105	2012	Montérégie Est	St-Louis-de-Gonzague	2850	45,21506	-73,99296	Sandy loam	2,3	Conventional	Grassland	4	Organic
	106	2012	Montérégie Ouest	St-Constant	2850	45,32205	-73,58874	Loam	5,8	Conventional	Grassland	1	Mineral
	107	2012	Montérégie Est	St- Mathias-sur-Richelieu	2850	45,48903	-73,19601	Loam	3,3	Conventional	Grassland	4	Mineral
	108	2012	Montérégie Est	Stanbridge East	2850	45,12088	-72,90885	Loam	NA	No-Till	Grassland	> 1	NA
	109	2012	Montérégie Ouest	Rigaud	2850	45,46034	-74,39646	Clay	3,3	Conventional	Grassland	3	Cattle slurry
	110	2012	Montérégie Est	St-Hyacinthe	2850	45,55255	-72,90020	Clay loam	2,6	Reduced tillage	Soybean	0	Poultry manure
	112	2012	Montérégie Ouest	St-Patrice-de-Sherrington	2850	45,19240	-73,47068	Sandy loam	4,0	Reduced tillage	Soybean	0	Mineral
	114	2012	Montérégie Ouest	Hemmingford	2850	45,04373	-73,48348	Clay loam	11,5	Reduced tillage	Soybean	0	Poultry manure
	201	2013	Montérégie Ouest	St-Isidore	2850	45,33500	-73,62000	Clay loam	5,1	Conventional	Grassland	3	Mineral
	202	2013	Montérégie Ouest	St-Sébastien	2850	45,13008	-73,14157	Clay loam	5,5	Conventional	Grassland	7	Cattle slurry
	203	2013	Montérégie Est	St-Césaire	2850	45,39367	-73,00862	Clay loam	NA	NA	Grassland	> 1	NA
	204	2013	Montérégie Est	St-Mathieu-de-Beloeil	2850	45,56000	-73,22000	Clay loam	4,9	No-Till	Soybean	0	Mineral
	205	2013	Montérégie Est	St-Dominique	2850	45,53600	-72,81300	Clay loam	7,0	Reduced tillage	Soybean	0	Organic
	206	2013	Montérégie Est	St-Louis-de-Gonzague	2850	45,24000	-73,97000	Sandy loam	2,4	Conventional	Grassland	2	Mineral
	207	2013	Montérégie Ouest	Ste-Marguerite	2850	45,38500	-73,55000	Loam	4,0	Conventional	Grassland	> 5	Mineral
	208	2013	Montérégie Est	St-Hyacinthe	2850	45,58000	-72,93000	Loam	3,0	Reduced tillage	Soybean	0	Poultry manure
	209	2013	Montérégie Est	Ange-Gardien	2850	45,37013	-72,87527	Organic	NA	NA	Grassland	> 1	NA
	211	2013	Montérégie Ouest	Saint-Patrice-de-Sherrington	2850	45,15000	-73,45000	Clay loam	3,5	Reduced tillage	Soybean	0	Mineral
	212	2013	Montérégie Ouest	St-Bernard-de-Lacolle	2850	45,09860	-73,42219	Loam	11,9	Reduced tillage	Grassland	3	Cattle slurry
	213	2013	Montérégie Ouest	St-Bernard-de-Lacolle	2850	45,07197	-73,39314	Organic	41,0	Reduced tillage	Soybean	0	Cattle slurry
	214	2013	Montérégie Ouest	St-Bernard-de-Lacolle	2850	45,07000	-73,55000	Organic	20,4	No-Till	Soybean	0	Poultry manure
	1	2014	Chaudière-Appalaches	St-Flavien	2400	46,50894	-71,58924	Loam	5,5	No-Till	Soybean	0	Cattle slurry
	3	2014	Chaudière-Appalaches	St-Édouard-de-Lotbinière	2400	46,57892	-71,77250	Clay	NA	Conventional	Grassland	> 3	Cattle slurry
	5	2014	Centre-du-Québec	Grand-St-Esprit	2700	46,22331	-72,55478	Sand	2,2	Reduced tillage	Soybean	0	Poultry manure
	7	2014	Centre-du-Québec	Ste-Perpétue	2700	46,06173	-72,37139	Sand	NA	Reduced tillage	Soybean	0	Mineral
	8	2014	Centre-du-Québec	St-Germain-de-Grantham	2700	45,80609	-72,55020	Sandy loam	7,4	Reduced tillage	Grassland	8	Cattle slurry
	10	2014	Lanaudière	St-Félix-de-Valois	2400	46,19003	-73,41808	Sandy loam	4,5	Conventional	Grassland	8	Cattle slurry
	11	2014	Lanaudière	Mascouche	2700	45,76041	-73,60176	Clay	3,5	No-Till	Soybean	0	Mineral
	12	2014	Lanaudière	St-Élisabeth	2700	46,08271	-73,33457	Clay loam	3,7	Reduced tillage	Soybean	0	Mineral
	13	2014	Laurentides	Oka	2700	45,53831	-74,08073	Clay	4,9	Reduced tillage	Soybean	0	Mineral
	14	2014	Laurentides	Mirabel	2700	45,53849	-74,10994	Sandy loam	NA	Reduced tillage	Grassland	> 3	NA
	15	2014	Laurentides	Ste-Anne-des-Plaines	2700	45,75308	-73,78564	Clay loam	5,4	Reduced tillage	Soybean	0	Mineral
	16	2014	Laurentides	St-Jérôme	2400	45,61165	-73,97808	Clay	10,1	No-Till	Soybean	0	Mineral
	19	2014	Estrie	St-Georges-de-Windsor	2400	45,67631	-71,86966	Sand	7,8	Reduced tillage	Soybean	0	NA
	20	2014	Estrie	St-Georges-de-Windsor	2400	45,69899	-71,85065	Loam	6,9	Reduced tillage	Soybean	0	Pig slurry
	21	2014	Montérégie Est	St-Mathieu-de-Beloeil	2850	45,58654	-73,24799	Clay	5,2	No-Till	Soybean	0	Cattle slurry
	22	2014	Montérégie Est	St-Mathieu-de-Beloeil	2850	45,58684	-73,24649	Clay	4,9	No-Till	Grassland	3	Cattle slurry
	24	2014	Montérégie Est	St-Alphonse-de-Granby	2850	45,30626	-72,86347	Sandy loam	5,1	Conventional	Grassland	4	Cattle slurry
	25	2014	Montérégie Ouest	St-Alexandre	2850	45,21325	-73,17754	Sandy loam	2,9	Conventional	Grassland	6	Cattle slurry
	28	2014	Montérégie Ouest	St-Constant	2850	45,32894	-73,60636	Clay loam	4,4	Conventional	Grassland	3	Mineral
	50	2015	Chaudière-Appalaches	St-Édouard-de-Lotbinière	2400	46,57939	-71,77496	Clay	NA	No-Till	Soybean	0	Mineral
	51	2015	Chaudière-Appalaches	Ste-Agathe-de-Lotbinière	2400	46,41419	-71,20873	Loam	6,1	No-Till	Soybean	0	Organic
	54	2015	Centre-du-Québec	Nicolet	2700	46,24278	-72,60064	Sand	2,7	Reduced tillage	Soybean	0	Organic
	55	2015	Centre-du-Québec	Grand-St-Esprit	2700	46,15910	-72,48460	Loam	6,6	Reduced tillage	Soybean	0	Mineral
	56	2015	Centre-du-Québec	St-Bonaventure	2700	45,97083	-72,69659	Clay	NA	No-Till	Grassland	4	Organic
	57	2015	Centre-du-Québec	St-Germain-de-Grantham	2700	45,84242	-72,53965	Sandy loam	3,9	Conventional	Grassland	4	Mineral
	58	2015	Lanaudière	St-Ambroise-de-Kildare	2400	46,57865	-71,77532	Loam	5,0	Conventional	Soybean	0	Paper-mill sludge
	59	2015	Lanaudière	St-Ambroise-de-Kildare	2400	46,10327	-73,57177	Loam	3,5	Conventional	Grassland	4	Organic
	60	2015	Lanaudière	Ste-Élisabeth	2700	46,09544	-73,33467	Clay loam	4,9	Reduced tillage	Soybean	0	Paper-mill sludge
	61	2015	Lanaudière	Ste-Élisabeth	2400	46,07100	-73,40101	Sandy loam	4,4	Reduced tillage	Grassland	7	Organic
	62	2015	Laurentides	Oka	2700	45,53296	-74,07494	Clay loam	6,8	Reduced tillage	Grassland	4	Mineral
	63	2015	Laurentides	St-Placide	2700	45,53881	-74,18654	Clay	NA	No-Till	Soybean	0	Organic
	64	2015	Laurentides	Ste-Anne-des-Plaines	2700	45,75588	-73,82703	Clay loam	5,1	Reduced tillage	Soybean	0	Organic
	65	2015	Laurentides	Ste-Anne-des-Plaines	2700	45,75462	-73,81140	Clay	4,6	Reduced tillage	Soybean	0	Mineral
	66	2015	Estrie	St-Georges-de-Windsor	2400	45,67040	-71,86847	Sandy loam	9,5	No-Till	Soybean	0	Organic
	67	2015	Estrie	St-Georges-de-Windsor	2400	45,67010	-71,86163	Sandy loam	8,8	No-Till	Soybean	0	Organic
	68	2015	Estrie	Compton	2400	45,22887	-71,89480	Loam	6,4	Reduced tillage	Grassland	5	Mineral
	70	2015	Montérégie Est	St-Mathieu-de-Beloeil	2850	45,58700	-73,24763	Clay	5,2	Conventional	Soybean	0	Cattle slurry
	71	2015	Montérégie Est	St-Mathieu-de-Beloeil	2850	45,58814	-73,24805	Clay	4,9	Conventional	Grassland	3	Cattle slurry
	72	2015	Montérégie Est	St-Dominique	2850	45,53566	-72,81505	Clay loam	7,0	Reduced tillage	Soybean	0	Organic
	73	2015	Montérégie Est	St-Dominique	2850	45,58307	-72,79997	Sandy loam	7,4	Reduced tillage	Soybean	0	Mineral
	75	2015	Montérégie Ouest	St-Édouard-de-Napierville	2850	45,20367	-73,52505	Sandy loam	8,4	Conventional	Grassland	20	Mineral
	76	2015	Montérégie Ouest	St-Jean-sur-Richelieu	2850	45,36691	-73,36896	Clay	NA	Conventional	Grassland	>10	Organic
	77	2015	Montérégie Ouest	St-Urbain-Premier	2850	45,25293	-73,73214	Clay	5,3	No-Till	Soybean	0	Mineral
Soybean	101	2015	Centre-du-Québec	Nicolet	2600	46,264245	-72,600175	Sandy loam	4,3	Reduced tillage	Cereal	--	None
	102	2015	Centre-du-Québec	Durham	2600	45,689266	-72,437038	Sandy loam	5,6	No-Till	Corn	--	None
	104	2015	Montérégie-Est	St-Hilaire	2600	45,59432	-73,14678	Sandy loam	2,3	Reduced tillage	Corn	--	None
	105	2015	Montérégie-Est	Roxton Pond	2600	45,504413	-72,651012	Sandy loam	7,7	No-Till	Corn	--	None
	106	2015	Montérégie-Est	St-Mathieu-de-Beloeil	2600	45,58816	-73,24807	Clay loam	4,5	Reduced tillage	Corn	--	None
	107	2015	Montérégie-Est	St-Mathieu-de-Beloeil	2600	45,586852	-73,253988	Clay loam	5,1	Reduced tillage	Cereal	--	None
	108	2015	Montérégie-Ouest	Marieville	2600	45,471745	-73,177648	Clay loam	3,7	Conventional	Cereal	--	None
	210	2016	Centre-du-Québec	St-Théodore-d'Acton	2600	45,69804	-72,52234	Sandy loam	3,3	No-Till	Corn	--	None
	211	2016	Centre-du-Québec	Nicolet	2600	46,28094	-72,58617	Sandy loam	NA	Conventional	Cereal	--	None
	212	2016	Centre-du-Québec	Drummondville	2600	45,76705	-72,40892	Sand	3,6	Reduced tillage	Corn	--	None
	213	2016	Montérégie-Est	Marieville	2600	45,43792	-73,14041	Clay loam	6,1	No-Till	Corn	--	None
	214	2016	Montérégie-Est	Beloeil	2600	45,61317	-73,20453	Clay loam	2,9	Reduced tillage	Cereal	--	None
	215	2016	Montérégie-Est	St-Liboire	2600	45,64299	-72,78564	Sandy loam	6,5	Reduced tillage	Cereal	--	None
	216	2016	Montérégie-Ouest	St-Anicet	2600	45,11411	-74,26823	Clay loam	NA	NA	Corn	--	None
	217	2016	Montérégie-Ouest	St-Anicet	2600	45,10357	-74,25619	Clay loam	NA	NA	Corn	--	None
	218	2016	Montégérie-Est	St-Mathieu-de-Beloeil	2600	45,586752	-73,24776	Clay	6,2	Reduced tillage	Corn	--	None
